# Supplementary material for: The relationship of non-cognitive factors to academic and clinical performance in graduate rehabilitation science students in the United States: a systematic review
Source: J Educ Eval Health Prof. 2021 Nov 23;18:31. doi: 10.3352/jeehp.2021.18.31 (PMC8677716; doi:10.3352/jeehp.2021.18.31)
Supplement: Supplementary file 1 [file jeehp-18-31-dataset1.xlsx]

## Sheet: Table 3 Detailed PICO Results
Dataset 1.
Data Summary
Authors	Population	n	Non-Cognitive Factor	Non-Cognitive Measurement Tool	Outcome Measure	Statistical Findings	Conclusions
Clinical Performance
Emotional Intelligence
Gordon-Handler[30]	OT	45	Emotional intelligence	ECI-2.0	FWPE	Student ECI and FWPE: r=-0.128, P=0.402 Supervisor ECI and FWPE: r=0.354, P=0.009	Students self-rated ECI scores were not correlated with clinical performance. Students rated themselves significantly higher than supervisors on each domain of the ECI. Supervisor-rated ECI for students was correlated with FWPE performance.
Lewis[15]	PT	56	Emotional intelligence	MSCEIT	CPI	MSCEIT and additional predictor variables (pre-requisite GPA, GRE, age, school, sex) predicted CPI score: R2=0.36, P<0.02. EI not significant predictor in regression equation.	MSCEIT alone did not successfully predict CPI performance. The survey might not be a good measure of the type of emotional intelligence needed to excel vs pass vs fail on the CPI.
Andonian[31]	OT	199	Emotional intelligence	MSCEIT	FWPE	Total MSCEIT and FWPE: rs=-0.008, P>0.05	Two small, significant, positive correlations between certain subscales of MSCEIT and subscores of fieldwork performance categories of 40 total categories were found. Understanding emotions subscale significantly related to therapy interventions and managing one's own emotions significantly related to communication skills in level 2 fieldwork.
Vandenberg[24]	PT	27	Emotional intelligence	EQ-i 2.0®	CPI	EQ-i and CPI on Clinical Experience (CE) I: rs=-.043, P>.05 EQ-i and CPI on CE II: rs=-.210, P>.05 EQ-i and CPI on CE III: rs=.079, P>.05 EQ-i and CPI on CE IV: rs=-.392, P<.05	EQ-i moderately related to clinical performance ratings only during the fourth and final clinical experience. However, EQ-i and clinical performance inversely related indicating that students with lower emotional intelligence scores perform better in the clinical setting. Author notes this is a suprising and concerning finding.
Self-Efficacy
Andonian[31]	OT	199	Self-efficacy	Student Confidence Questionnaire	FWPE	Self-efficacy and FWPE: no relationship between the variables Correlational and regression analyses results not reported.	Self-effficacy scores were not related to fieldwork performance.
Pasupathy[33]	SLP	63	Self-efficacy	SLP-CSEI	Clinical performance evaluation score	SLP-CSEI and clinical performance: r=0.51, P<0.01	SLP graduate students with higher self-efficacy demonstrated better clinical performance and were more confident in their clinical skills.
Utsey[16]	PT	243	Motivational beliefs (includes self-efficacy) and learning strategies	MSLQ	PT MACS	Self efficacy and PT MACS: r= .20-.24, P<0.05 during first rotation r=.19-.23, P>0.05 during final rotation Self-efficacy is a signficant predictor of clinical performance during final rotation in multiple regression.	Students with higher self-reported self-efficacy demonstrated higher levels of clinical performance as rated by their clinical instructors on a visual analog scale.
Multiple Domains
Velis[32]	OT	84	Learning Style	LSI 3.1	FWPE	No relationship between learning style and overall FWPE scores. Specific details of this analysis not reported.	Learning style and overall FWPE scores not related. Significant differences found among learning phases and 3 subsections of the FWPE: fundamentals, evaluation, and intervention. Students that exhibited a preference for active experimentation over reflection observation demonstrated stronger clinical performance.
Richardson L[34]	SLP	45	Personality traits	MBTI	CALIPSO	MBTI types and CALIPSO: r=.06, P>0.05 Differences among MBTI types on CALIPSO: Welch's F(9, 7.78) = 1.29, P = .367	Personality types as measured by MBTI are not useful predictors of SLP clinical success. In general, this study did not find any single academic or non-academic variable that can predict clinical success in SLP students.
Academic Performance
Emotional Intelligence
Huhn[27]	PT	42	Emotional Intelligence	MSCEIT	GPA	MSCEIT and year 1 GPA: r=.18, P=.39 MSCEIT and year 2 GPA: r=.09, P=.62	Emotional intelligence was unrelated to academic performance at any point in the curriculum.
Vandenberg[24]	PT	27	Emotional Intelligence	EQ-i 2.0®	GPA, OSCE scores	EQ-i and GPA: rs=-.238, P>.05 EQ-i and OSCE I: rs=-.203, P>.05 EQ-i and OSCE II: rs=-.256, P>.05	Emotional intelligence was unrelated to academic performance. Author hypothesizes that academic performance metrics do not measure or rate emotional intelligence.
Grit
Carp[17]	PT	168	Grit	12-Item Grit Scale	GPA Class rank	Grit and final DPT GPA: r=0.553, P<0.01 Grit and DPT class rank: r=0.532, P<0.001	In this cohort of DPT students, the Grit scale scores correlated moderately with final DPT GPA and DPT class rank. Authors suggest admissions commitees may use grit scale scores as a non-academic admission metric, but recommend additional research on grit scale as predictor of performance.
Bliss[18]	PT	44	Grit	12-Item Grit Scale	GPA	Grit and GPA: r=0.501, P=0.001	Grit and age were moderately correlated with cumulative DPT program GPA scores in this population of second year DPT students.
Richardson S[25]	PT	27	Grit	Grit-S	GPA	Grit and GPA: rs=.463, P< .05	There was a significant moderate positive correlation between grit and GPA in this study of DPT students.
Huhn[27]	PT	42	Grit	12-item Grit scale	GPA	Grit and Year 1 GPA: r=-.031, P=.85 Grit and Year 2 GPA: r=.09, P=.62	Grit scores were unrelated to academic performance at any point in the curriculum.
Psychosocial Factors
Bogardus[19]	PT	1228	Depression, anxiety and stress	DASS	GPA	Depression and GPA: rs=0.175, P≤.0.005 Anxiety and GPA: rs=0.126, P≤0.005 Stress and GPA: rs=0.141, P≤0.005	Higher level of depression, anxiety, and/or stress are related to worse academic outcomes (lower GPA). Author suggests that evidence supports this as mental health affects cognitive function, and also that as test scores decline, students experience more depression, stress, and anxiety.
Frank[20]	PT	163	Anxiety and Stress	Anxiety: STAI with state (SAS) and trait (TAS) subscales Stress: PSS	GPA	TAS and GPA: r= 0.005 - 0.203, P>0.05 SAS and GPA: r=-.115 - .094, P>0.05 PSS14 and GPA: r= .004 - .185, P>0.05	Stress and anxiety as measured by the STAI and the PSS were not related to academic performance in this cohort.
Flowers[29]	PT	37	Stress	Stress VAS	GPA	Stress and GPA: r=-0.29, P=0.039; R2=0.086, P=0.042	Stress is a significant negative predictor of GPA and explains nearly 9% of the variance in GPA in this sample of DPT students.
Douris[28]	PT	37	Stress	PSS	GPA	Change in stress between beginning and end of year in multiple regression with GPA: Odds Ratio (95% CI) =0.781 (0.599, 1.018), P=0.07	Increased stress during the school year alone was not found to be a significant predictor of GPA. Increased stress through the year does not increase a student's odds of poor academic performance.
Multiple Domains
Alexander[21]	PT	27	Confidence	Confidence survey by study authors	Practical exam scores	Confidence and competence on practical exam: r = -0.027 to 0.046, P = 0.827 to 0.944	No association between perceived self-confidence and competence in musculoskeletal practical examinations.
Richardson S[26]	PT	49	Empathy	IRI	Practical Exam Scores	IRI and Practical Exam Score: rs = 0.864, P < 0.000	There was a strong significant positive correlation between empathy and practical exam scores in this study of PT students.
Utsey[16]	PT	243	Motivational beliefs (includes self-efficacy) and learning strategies	MSLQ	GPA	Self-efficacy and GPA: r=.27-.68, P<0.001; signficant predictor of GPA in multiple regression	Students with higher self-efficacy scores demonstrated better academic performance throughout PT school.
Pucillo[35]	PT and OT	153	Learning and Study Strategies	LASSI	GPA	Regression model summary for LASSI scales and cumulative GPA: R=0.22, R2 = 0.05, P=.71; LASSI components and cumulative GPA: R=0.11, R2=0.01,p=0.64	Neither the LASSI scales nor any of the LASSI components were significant predictors of cumulative GPA in this group of PT and OT students.
Guffey[22]	PT	57	Noncognitive variables: positive self concept (PSC), realistic self-appraisal (RSA), support for academic plans (Sup), leadership (LEA), long-range goals (LRG), community ties (Com), understands racism (RAC), academic familiarity (AF)	NCQ-R	NPTE	NCQ-R Total score and NPTE scores: R2= 0.032, P=0.186 Regression model with highest prediction of NPTE scores: (NCQ-R variables of LRG, LEA, Com, AF): r=0.461,R2=0.213, P=0.013	Total score on NCQ-R was not a significant predictor of licensing examination success and should not be used in admissions decisions (if intent is to predict NPTE success). Combinations of selected noncognitive variables can be significant predictors of licensing examination scores.
Galleher[23]	PT	49	Personality traits and coping skills	BFI CISS	NPTE	Conscientiousness and NPTE: rs=0.086, P=0.557 Task coping and NPTE: rs=-0.024, P=0.871	Personality traits as measured by BFI and coping skills as measured by CISS are not useful for predicting first time pass rate on NPTE. Authors only found SAT scores to be predictive of NPTE performance.
Non-cognitive measurement tool abbreviations: Emotional Competence Inventory (ECI-2.0); Mayer-Salovey-Caruso Emotional Intelligence Test (MSCEIT); Emotional Quotient Inventory 2.0 (EQ-i 2.0®); SLP Clinical Self-Efficacy Inventory (SLP-CSEI); Motivated strategies for learning questionnaire (MSLQ); Kolb's Learning Style Inventory (LSI 3.1); Myers-Briggs Type Indicator (MBTI); Short Grit Scale (Grit…
Outcome measure abbreviations: Fieldwork Performance Evaluation (FWPE); Clinical Performance Instrument (CPI); PT Manual for Assessment of Clinical Skills (PT MACS); Clinical Assessment of Learning Inventory of Performance Streamlined Office Operations (CALIPSO); Grade Point Average (GPA); Objective Structured Clinical Examinaton (OSCE); National Physical Therapy Examination (NPTE)
*For all included metrics, higher scores indicate a higher amount of the non-cognitive variable measured with the exception of learning styles (LSI) and personality types (MBTI). Both LSI and MBTI aim to categorize versus quantify a non-cognitive variable.
